# Supplementary material for: Correction: Photocatalytic antibacterial performance of TiO2 and Ag-doped TiO2 against S. aureus. P. aeruginosa and E. coli
Source: Beilstein J Nanotechnol. 2020 Apr 3;11:547–9. doi: 10.3762/bjnano.11.43 (PMC7136558; doi:10.3762/bjnano.11.43)
Supplement: File 1 — Raw data files. [file Beilstein_J_Nanotechnol-11-547-s001.zip]

Archive with 3 entries (3 files):
- Ag3TiO2.UDF
- Ag7TiO2.UDF
- TIO2450C.UDF
