# Supplementary material for: Correction: Photocatalytic antibacterial performance of TiO2 and Ag-doped TiO2 against S. aureus. P. aeruginosa and E. coli
Source: Beilstein J Nanotechnol. 2020 Apr 3;11:547–9. doi: 10.3762/bjnano.11.43 (PMC7136558; doi:10.3762/bjnano.11.43)
Supplement: File 1 — Raw data files. [file Beilstein_J_Nanotechnol-11-547-s001.zip › Ag3TiO2.UDF]

SampleIdent,Sam.1(Ag-TiO2),/
Title1,SOLID STATE LAB PHYSICS DEPT.,/
Title2,B.H.U. VARANASI, INDIA.,/
DiffrType,PW1710,/
DiffrNumber,1,/
Anode,Cu,/
LabdaAlpha1, 1.54060,/
LabdaAlpha2, 1.54439,/
RatioAlpha21, 0.50000,/
DivergenceSlit,Fixed,1,/
ReceivingSlit,0.2,/
MonochromatorUsed,YES ,/
GeneratorVoltage,  30,/
TubeCurrent,  20,/
FileDateTime,29-jan-2011  3:54,/
DataAngleRange,   5.0000,  79.9500,/
ScanStepSize,   0.050,/
ScanType,CONTINUOUS,/
ScanStepTime,    1.00,/
RawScan
      24,      17,      17,      23,      24,      19,      19,      24
      19,      12,      20,      21,      16,      14,      12,      24
      20,      13,      22,      14,      10,       8,      15,      24
      20,      10,      16,      16,      11,      17,      17,      11
      22,      11,      16,      10,      19,      15,      11,      24
      11,      12,       8,      12,      18,      24,       9,      14
      13,      11,      12,      14,      11,      13,      12,       6
      11,      10,      14,      11,      13,       7,      15,      11
      11,       9,      10,      12,      17,       9,      11,      16
      14,       7,      11,       9,      13,       9,       9,       7
      10,      18,      15,       9,      13,      11,      15,      13
      12,       7,       8,      13,      19,      11,       6,      18
       9,       7,      10,       8,       7,      13,      10,       8
       9,      12,      12,       5,      14,       9,      14,       8
       7,       7,      10,      15,      11,       8,       8,      11
       7,       7,      12,      11,      12,      13,      10,      12
      17,      13,      13,      10,      10,      18,      11,      10
       7,       7,      14,      11,      10,      10,       6,       8
       9,      10,      14,       7,      12,       8,       7,      12
      10,       4,       8,       9,       9,      16,      10,      17
       9,      23,      22,      23,      32,      38,      29,      28
      28,      22,      17,      24,      24,      23,      17,      13
      19,      19,      14,      20,      18,      15,      20,      24
      26,      21,      19,      18,      21,      25,      25,      34
      19,      25,      31,      25,      32,      38,      40,      40
      37,      40,      72,      58,      62,      66,      52,      77
     100,     108,     114,     123,     172,     182,     216,     259
     320,     328,     412,     475,     471,     441,     441,     384
     350,     306,     279,     219,     188,     151,      98,      81
     100,      67,      66,      71,      48,      44,      35,      44
      37,      44,      45,      32,      34,      37,      27,      53
      46,      45,      38,      59,      53,      52,      58,      59
      41,      42,      49,      44,      38,      38,      23,      35
      30,      22,      32,      17,      26,      34,      28,      21
      24,      19,      29,      20,      25,      24,      25,      22
      14,      21,      15,      28,      20,      15,      17,      19
      24,      25,      18,      24,      16,       9,      25,      19
      19,      27,      19,      25,      21,      18,      17,      20
      19,      18,      23,      25,      10,      19,      11,      24
      24,      15,      15,      17,      18,      22,      26,      16
      16,      23,      27,      17,      21,      17,      12,      19
      13,      13,      17,      12,      14,      15,      24,      16
      16,      10,      10,      13,      24,      21,      25,      19
      21,      16,      10,      14,      13,      17,      10,      19
      24,      13,      19,      18,      19,      18,      16,      17
      17,      16,      23,      21,      13,      15,      16,      21
      16,      27,      24,      18,      16,      21,      28,      28
      22,      23,      41,      49,      25,      32,      48,      64
      66,      66,      69,      90,      86,      98,     121,     114
     137,     137,     130,     132,     132,     112,      85,      85
      76,      69,      59,      62,      37,      44,      30,      32
      40,      32,      30,      22,      24,      24,      24,      24
      22,      18,      19,      20,      20,      10,      21,      13
      15,      27,      16,      13,      16,      14,      13,      12
      14,      15,      13,      12,      17,      10,      13,      14
      17,      19,      22,      20,      29,      24,      21,      31
      32,      29,      22,      24,      18,      17,       5,      17
      15,      18,      14,      17,      14,      22,      16,      13
      11,      10,      11,      12,       9,      11,       8,       7
       9,      11,       8,      12,       6,      15,       8,      13
      10,       9,      14,       7,      11,       8,       5,       7
       4,      15,      10,       9,      13,      11,      13,      11
      13,       9,       6,       9,       5,       7,      10,       8
       8,       4,       9,       6,       8,      14,       8,       4
       4,       7,       5,       9,       5,       5,       7,       8
       5,       6,      11,       8,       7,       8,       9,      11
       9,       9,       7,      10,       9,      10,       6,      12
      17,       8,       8,       5,       7,       5,      13,       9
       9,       9,       9,       5,      10,      10,      11,       2
       4,       8,       7,       9,      10,       5,       8,       8
       9,       9,       7,       5,      11,       7,      12,       4
       4,       5,      11,       8,       6,       7,       8,       9
       9,       5,       6,       5,       7,       6,       6,       8
       8,       5,      10,      11,       5,       1,      15,       6
       4,       7,       5,       3,       7,       5,       5,       6
       9,       3,       8,       8,       5,       4,       4,       9
       5,       9,       6,       6,       8,       6,       7,      11
      11,       6,       5,       5,       5,       8,       9,       8
       7,       5,       4,      12,       7,       4,       7,       6
       5,       5,       8,       5,       7,       8,       9,       4
       4,       6,       8,       7,       8,       7,       9,       6
       6,      11,       9,      11,       7,       9,      10,       7
       4,       4,       7,       7,       3,       8,       9,       8
       9,      11,       9,       1,       6,       1,       6,       3
       2,       6,       5,       5,       4,       2,       1,       6
       4,       6,       7,       4,       1,       5,       8,       4
      10,      10,       4,       1,       2,       7,       8,       6
       4,       7,       5,      11,       6,       7,      13,       2
       8,      11,       3,       3,       4,       8,       5,       6
       6,       4,       8,       6,       8,       6,       2,       6
       0,      13,       5,       2,       6,       7,       8,       6
       4,       5,       6,       6,       4,       5,       6,      11
       7,       4,       9,       5,       2,       6,       5,       3
       1,       3,       9,       2,       7,       8,       5,       8
       7,       1,      10,       8,       6,       8,       7,       3
       5,       7,       3,       3,       4,       4,       4,       8
       4,       8,       7,       6,       5,       8,       7,      10
       5,       7,       4,       5,       5,       9,       8,       4
       4,       8,      14,      14,      13,      18,      17,      27
      21,      12,      18,       8,       6,       2,       4,       4
       4,       3,       4,       2,       4,       3,       1,       6
       3,       2,       6,       6,       8,       5,       6,       4
       5,       3,       4,       4,       6,       4,       3,       4
       4,       4,       5,       9,       2,       4,       5,       7
       2,       4,       5,       4,       6,       5,       8,       3
       8,       4,       5,       4,       4,       4,       9,       4
       2,       5,       5,       4,       8,       5,       5,       5
       5,       4,       8,       1,       6,       3,       5,       3
       7,       5,       5,       4,       5,       9,       6,       4
       1,       5,       2,       4,       7,       7,       3,       4
       6,       4,       5,       2,       4,       1,       2,       6
       9,       5,       5,       4,       3,       2,       2,       7
       2,       4,       2,       2,       2,       8,       5,       1
       5,       2,       5,       4,       1,       6,       4,       3
       7,       2,       2,       3,       2,       6,       9,       9
       3,       4,       5,       2,       0,       3,       5,       3
       8,       4,       5,       3,       4,       6,       5,       5
       0,       6,       9,       4,       3,       7,       4,       7
       3,      12,       7,       2,       7,       6,       4,       5
       2,       4,       4,       6,       5,       4,       6,       2
       4,       5,       6,       6,       1,       2,       4,       5
       3,      11,       5,       7,       4,       5,       4,       5
       3,       5,       5,       5,       8,       1,       8,       4
       4,       5,       6,       6,       7,       5,       1,      10
       5,      12,       6,       7,       0,       7,       9,       2
       7,       4,       3,       2,       7,       6,       1,       5
       4,       4,       5,       3,       3,       3,       3,       3
       3,       5,       1,       2,       3,       4,       2,       3
       3,       3,       3,       6,       3,       4,       7,       4
       1,       4,       6,       6,       4,       3,       6,       2
       2,       1,       2,       2,       1,       2,       1,       3
       1,       5,       3,       3,       3,       3,       4,       3
       3,       5,       6,       2,       3,       5,       1,       9
       4,       1,       2,       6,       3,       4,       4,       5
       2,       0,       3,       3,       2,       2,       4,       1
       5,       7,       2,       1,       2,       0,       3,       1
       1,       3,       1,       2,       1,       3,       8,       3
       4,       5,       3,       0,       2,       1,       5,       0
       8,       1,       3,       4,       0,       5,       0,       1
       5,       3,       6,       3,       2,       4,       4,       3
       0,       3,       5,       5,       4,       6,       5,       2
       6,       2,       9,       4,       4,       1,       4,       2
       4,       4,       5,       5,       2,       3,       4,       4
       4,       3,       2,       3,       1,       3,       4,       4
       2,       3,       4,       3,       3,       2,       5,       3
       4,       4,       2,       3,       2,       2,       4,       5
       4,       6,       5,       4,       2,       3,       2,       4
       1,       5,       4,       3,       2,       2,       5,       2
       3,       3,       1,       3,       2,       3,       3,       2
       2,       3,       2,       1,       8,       3,       8,       6
       4,       1,       0,       4,       4,       1,       4,       3
       4,       3,       4,       4,       2,       6,       5,       3
       4,       2,       2,       5,       4,       2,       2,       2
       2,       5,       4,       2,       3,       3,       2,       2
       3,       3,       1,       1,       0,       2,       1,       3
       2,       3,       4,       3,       0,       1,       8,       3
       4,       3,       3,       0,       4,       3,       1,       4
       3,       1,       4,       1,       1,       1,       1,       2
       2,       4,       3,       4,       0,       7,       3,       5
       2,       3,       6,       5,       2,       4,       5,       7
       0,       3,       4,       2,       3,       5,       2,       3
       2,       4,       1,       4,       2,       0,       3,       4
       2,       1,       5,       1,       1,       2,       3,       3
       2,       3,       5,       2,       1,       2,       2,       4
       3,       5,       6,       0,       1,       4,       1,       4
       3,       0,       4,       1,       7,       2,       2,       1
       3,       4,       3,       1,       2,       2,       4,       3
       3,       3,       1,       3,       2,       3,       1,       2
       5,       9,       2,       5,       0,       7,       2,       3
       1,       1,       2,       3,       3,       4,       3,       2
       4,       2,       4,       3,       1,       5,       2,       1
       5,       3,       3,       4,       3,       5,       1,       0
       2,       3,       1,       0,       2,       1,       5,       3
       2,       2,       5,       3,       2,       1,       2,       2
       2,       4,       2,       4,       2,       3,       1,       3
       6,       5,       1,       5,       0,       3,       6,       3
       0,       2,       4,       2,       3,       2,       3,       1
       4,       6,       3,       2,       5,       1,       4,       4
       4,       5,       1,       1,       2,       2,       1,       4
       1,       1,       1,       2,       3,       1,       0,       2
       3,       2,       2,       1,       0,       0,       7,       4
       1,       5,       2,       4,       2,       1,       3,       4
       3,       1,       2,       2,       3,       0,       2,       3
       2,       4,       3,       1,       3,       2,       1,       1
       2,       2,       3,       3,       4,       2,       1,       1
       1,       1,       2,       0,       2,       1,       0,       2
       2,       6,       2,       0,       3,       1,       2,       3
       2,       2,       0,       1,/
