# Supplementary material for: Correction: Photocatalytic antibacterial performance of TiO2 and Ag-doped TiO2 against S. aureus. P. aeruginosa and E. coli
Source: Beilstein J Nanotechnol. 2020 Apr 3;11:547–9. doi: 10.3762/bjnano.11.43 (PMC7136558; doi:10.3762/bjnano.11.43)
Supplement: File 1 — Raw data files. [file Beilstein_J_Nanotechnol-11-547-s001.zip › Ag7TiO2.UDF]

SampleIdent,Sam.2(Ag-TiO2),/
Title1,SOLID STATE LAB PHYSICS DEPT.,/
Title2,B.H.U. VARANASI, INDIA.,/
DiffrType,PW1710,/
DiffrNumber,1,/
Anode,Cu,/
LabdaAlpha1, 1.54060,/
LabdaAlpha2, 1.54439,/
RatioAlpha21, 0.50000,/
DivergenceSlit,Fixed,1,/
ReceivingSlit,0.2,/
MonochromatorUsed,YES ,/
GeneratorVoltage,  30,/
TubeCurrent,  20,/
FileDateTime,29-jan-2011  2:42,/
DataAngleRange,   5.0000,  79.9500,/
ScanStepSize,   0.050,/
ScanType,CONTINUOUS,/
ScanStepTime,    1.00,/
RawScan
      15,      24,      26,      19,      28,      21,      13,      20
      25,      13,      18,      21,      17,      20,      18,      16
      21,      18,      19,      15,      27,      19,      16,      16
      14,      19,      18,      16,      15,      15,      13,      15
      19,       9,      13,      21,      12,      15,      10,      17
      12,      15,      18,      18,       8,      18,      14,      24
      12,      15,      12,       9,      14,      12,      19,      16
      14,      18,       6,       8,      13,      12,      19,      19
       9,      14,      10,      17,       8,      11,      10,      11
      15,      14,      16,      14,       9,      10,      15,       6
      14,      13,      12,      19,      14,       3,      16,      11
      14,      13,      12,      15,      13,      17,       8,       6
      11,       9,      15,      11,      12,      15,       9,      11
      17,       7,      15,      12,       9,      10,       7,      12
      13,      12,      12,      12,       9,      16,      10,      12
      13,      13,      10,      14,      10,       9,      17,       6
      13,      12,       9,       9,      10,      11,       8,      11
      15,      11,       7,      10,       8,       5,      11,      14
      10,      20,       8,      13,       8,      11,       6,      11
       8,      14,      11,      12,      11,      13,      15,      15
      11,       6,       8,       9,       9,      12,      11,       7
      16,      11,      14,      12,      13,       9,      13,      11
      14,      13,       9,      10,      11,      10,      15,      12
      13,      12,      16,      18,      10,      20,       7,      15
      18,      15,      20,      16,      12,      20,      21,      22
      16,      20,      26,      16,      14,      25,      26,      20
      31,      17,      31,      38,      48,      53,      62,      66
      83,      71,      88,      79,      85,      58,      77,      67
      72,      48,      49,      46,      40,      20,      27,      28
      17,      17,      21,      28,      19,      16,      17,      17
      16,      14,      12,      26,      11,      32,      18,      17
      17,      26,      19,      19,      14,      27,      22,      18
      22,      15,      20,      14,      12,      16,      15,      16
      10,      18,      11,      14,      18,      13,      12,      17
      19,      13,      10,      11,       6,      14,      13,      16
      19,      13,      14,      22,      13,      12,      13,      18
      18,      14,      11,      17,      14,      15,      10,      12
      16,      20,       9,      10,      18,      19,      10,      11
       9,       8,      10,      11,      14,      12,      14,      13
      15,      13,      23,      17,      17,      16,       6,      12
      17,      12,      10,      10,      16,      25,      13,      18
      12,      19,      10,      17,      12,       9,      18,      16
       8,      11,      16,      17,      15,      20,      13,      16
      10,      14,       6,      12,       9,       8,      11,       8
      12,      10,       6,      19,      13,      10,      12,      23
      13,      16,      16,      15,      21,       8,      17,      19
      31,      16,      22,      27,      27,      20,      21,      25
      25,      20,      30,      34,      25,      34,      37,      42
      44,      42,      44,      49,      62,      50,      71,      61
      72,      66,      66,      74,      59,      62,      44,      38
      41,      38,      40,      27,      26,      28,      26,      23
      25,      29,      14,      19,      25,      14,      24,      15
      16,      16,      16,      18,      13,      16,      19,      15
      17,      16,      20,      13,       9,      10,      11,      13
      12,      18,       7,      14,       9,       9,      14,      12
      11,      11,      16,      13,      12,      17,      21,      18
      16,      17,      15,      22,      14,      19,      15,      15
      11,      11,      11,      10,      11,       7,       3,       8
       7,      11,      12,       5,      12,       7,      10,       9
       4,       3,      14,      12,       6,       6,      10,       6
       6,      10,      12,       3,      11,      11,       8,      11
      15,      10,      10,       4,       5,       4,      10,       9
      13,       7,       5,       6,       5,       7,       9,       9
      11,       9,      11,      10,       7,      12,       5,      10
       9,      10,      14,       6,       9,       8,      11,       7
      12,       6,      13,      18,       9,      14,      12,      14
      18,       6,      12,      14,       8,      12,       9,       9
      10,       8,      11,       9,      12,       8,      17,       4
       3,       9,       4,       5,       8,      11,       9,       6
       5,       7,       6,       6,      10,      10,       6,      10
       9,      12,       7,       9,       4,       7,       5,       5
       8,      11,      11,       8,       6,      14,       9,      12
       4,       3,       2,       8,       6,       3,       6,       7
       7,       9,       7,       8,       4,       3,       9,       8
       5,       7,       5,       3,       9,       9,       4,       8
      11,      10,       2,       7,       7,      10,       6,       5
       8,      11,       6,      13,       8,       4,       5,       7
      10,       8,      12,       4,      15,       7,       7,      10
       5,      16,       8,      10,      15,       7,       6,      10
      15,      13,       7,      10,      11,      10,       8,       8
      10,      10,       9,      14,      10,      14,      15,      14
      14,      10,       9,      14,      12,      12,      13,      17
       7,      10,      12,       9,       9,       8,       6,      14
      20,      14,      18,      12,       6,      14,       5,       9
       5,       5,       7,       9,      11,       6,       6,      12
       5,       8,      11,      10,       6,       6,       7,       7
       6,       8,       8,       6,       8,       6,       6,      10
       6,       4,       6,       6,       5,       6,      11,       6
       2,       8,       7,       6,       5,       6,       9,       3
       7,       3,       8,       8,       3,       7,       4,       4
      10,       4,       6,       3,       8,       5,       9,       3
       5,       7,       4,       5,       9,       6,       2,       7
       9,       9,       7,       5,       6,       2,       9,       7
       5,       6,       4,       5,       5,       4,      11,      11
       6,      11,       5,       5,       5,       8,       3,       8
       8,      11,      11,       6,       6,       6,       8,      10
       6,       7,       8,       9,      11,       5,       3,       3
       6,       7,       5,       7,       5,       4,       8,       5
       9,       7,       8,      17,      18,      15,      17,      23
      18,      11,      13,       9,       6,      10,       6,       6
       8,      14,       6,       6,       7,       5,       6,       4
      10,       4,       6,       5,       9,      10,       9,       6
      10,       9,       2,       7,       3,      11,       4,       6
       5,      13,       9,       7,       5,       9,      11,       7
       2,       6,      11,      10,       9,      11,       4,       4
       8,      11,      14,       6,       8,      11,       9,      10
       7,       9,       6,       9,       8,       4,       4,      13
       8,       7,      10,       9,      11,       9,       9,       7
       9,       3,      14,       8,       8,       6,       7,       5
       7,       9,       6,       8,       5,       4,       5,       6
       7,       3,       6,       5,       6,       6,       3,       6
      11,       4,       4,       5,       6,       6,       6,       3
       7,       7,       5,       4,       3,       6,       2,       3
       4,       5,       2,       7,       6,       3,       5,       7
       4,       6,       2,       4,       4,       2,       6,       5
       2,       6,       4,       4,       5,       3,       8,       2
       7,       2,       4,       7,       7,       5,       4,       5
       8,       6,      14,       4,      11,       6,       6,       9
       3,       9,       4,       3,       5,       8,       8,       6
       8,       8,       7,       8,      14,       8,       9,       9
      10,       5,       3,      11,      17,      10,       4,       5
       9,      10,       7,      15,       7,       8,       7,       7
      16,       8,       8,      14,      13,      11,      12,       5
      10,       7,       8,       7,      14,       6,      12,       7
       5,       2,       3,      14,       8,       9,       9,      10
       3,       7,       6,       9,       6,       4,       5,       7
      10,       4,      10,       9,       9,       8,       4,       2
       3,       8,       7,       7,      13,       5,       5,       6
       4,       3,       7,       6,       5,       4,       4,       5
       8,       3,       9,       3,       2,       3,       5,       0
       7,       7,       3,       8,       5,       3,       8,       4
       4,      11,      11,       1,       4,       4,       4,       4
       4,       2,       4,       3,       4,       3,       4,       3
       1,       6,       6,       0,       1,       2,      10,       9
       5,       6,       4,       4,       2,       3,       5,       5
       4,       7,       3,       2,       6,       3,       3,       4
       5,       6,       4,       4,       2,       5,       6,       8
       6,       5,      12,       8,       3,       6,       5,       6
       4,       6,       2,       5,       4,       4,       7,       6
       3,       4,       7,       6,       4,       7,       4,       7
       6,      11,       7,       6,       4,       5,       5,       8
       8,       9,       3,       7,      10,       5,       5,       8
       9,       2,       3,       8,       4,       7,       3,       5
       4,       8,       6,       4,       3,       3,       5,       2
       3,       7,       8,       4,       3,       8,       5,       4
       3,       4,       4,       1,       1,       7,       5,       3
       6,       7,       4,       4,       4,       4,       6,       5
       3,       5,       4,       6,       4,       7,       4,       4
      10,       1,       3,       6,       3,       3,       7,       2
       8,       6,       6,       6,       7,       5,       3,       8
       2,       4,       4,       3,       5,       2,       8,       2
       3,       4,       2,       3,       3,       4,       6,       1
       3,       5,       4,       5,       3,       1,       7,       5
       4,       4,       4,       2,       5,       0,       3,       3
       3,       4,       1,       5,       1,       3,       2,       3
       4,       0,       2,       4,       3,       7,       2,       6
       5,       1,       5,       3,       4,       4,       4,       7
       6,       2,       5,       4,       2,       5,       3,       8
       4,       5,       3,       3,       5,       6,       9,       4
       3,       6,       7,       4,       4,       5,       2,       3
       5,       4,       4,       2,       5,       3,       7,       2
       2,       6,       4,       7,       1,       5,       2,       2
       9,       3,       3,       0,       1,       4,       4,       3
       4,       7,       2,       5,       2,       2,       2,       9
       1,       5,       6,       3,       2,       4,       4,       3
       3,       3,       4,       2,       4,       2,       7,       5
       5,       6,       1,       5,       4,       6,       4,       4
       1,       2,       5,       2,       1,       3,       1,       1
       4,       4,       2,       4,       3,       6,       2,       7
       3,       3,       6,       5,       2,       3,       2,       7
       9,       4,       2,       1,       4,       2,       5,       2
       5,       2,       2,       1,       6,       6,       3,       4
       7,       7,       8,       4,       5,       3,       6,       6
       3,       5,       3,       2,       8,       4,       8,       3
       3,       5,       3,       9,       4,       7,       4,       4
       0,       4,       6,       1,       8,      11,       7,       3
       4,       4,       5,       4,       4,       7,       9,       1
       3,       1,       4,       9,       8,       4,       2,       4
       8,       5,       2,       3,       3,       2,       3,       5
       2,       5,       4,       1,       2,       5,       3,       3
       3,       5,       5,       3,       1,       3,       2,       2
       3,       5,       3,       1,       3,       8,       4,       1
      11,       2,       5,       0,       2,       6,       6,       9
       3,       7,       2,       3,       3,       4,       4,       2
       5,       7,       5,       0,       6,       4,       1,       2
       3,       5,       2,       3,       2,       2,       3,       3
       3,       7,       5,       3,       8,       1,       4,       4
       5,       4,       2,       5,/
