# Supplementary material for: Correction: Photocatalytic antibacterial performance of TiO2 and Ag-doped TiO2 against S. aureus. P. aeruginosa and E. coli
Source: Beilstein J Nanotechnol. 2020 Apr 3;11:547–9. doi: 10.3762/bjnano.11.43 (PMC7136558; doi:10.3762/bjnano.11.43)
Supplement: File 1 — Raw data files. [file Beilstein_J_Nanotechnol-11-547-s001.zip › TIO2450C.UDF]

SampleIdent,TiO2-450C,/
Title1,SOLID STATE LAB PHYSICS DEPT.,/
Title2,B.H.U. VARANASI, INDIA.,/
DiffrType,PW1710,/
DiffrNumber,1,/
Anode,Cu,/
LabdaAlpha1, 1.54060,/
LabdaAlpha2, 1.54439,/
RatioAlpha21, 0.50000,/
DivergenceSlit,Fixed,1,/
ReceivingSlit,0.2,/
MonochromatorUsed,YES ,/
GeneratorVoltage,  30,/
TubeCurrent,  20,/
FileDateTime, 6-may-2010  3:53,/
DataAngleRange,   5.0000,  79.9500,/
ScanStepSize,   0.050,/
ScanType,CONTINUOUS,/
ScanStepTime,    1.00,/
RawScan
      23,      20,      32,      25,      30,      30,      30,      20
      32,      30,      27,      28,      29,      22,      35,      20
      28,      28,      30,      24,      26,      24,      17,      22
      31,      28,      21,      21,      20,      20,      27,      34
      20,      25,      28,      18,      24,      29,      21,      13
      25,      15,      16,      21,      20,      21,      20,      18
      17,      20,      14,      19,      15,      22,      29,      26
      19,      16,      26,      13,      23,      18,      16,      19
      21,      25,      13,      23,      18,      26,      22,      22
      14,      17,      16,      10,      20,      11,      11,      18
      24,      13,      17,      14,      10,      15,      12,      15
      21,      15,      14,      13,      23,      14,      18,      16
      10,      19,      20,      16,      22,       8,       9,      19
      11,      16,      12,      21,      12,      13,      14,      18
       8,       9,      19,      11,      14,      14,      13,      15
       9,      13,       9,      15,      14,      14,      16,      15
      13,      14,      13,       6,      14,      15,      14,      15
      13,      14,       9,       9,      13,      17,      17,      10
      11,      15,       7,      12,      13,      13,       6,      16
       9,      10,      15,      15,       9,       6,      12,       7
      11,       9,      14,       6,       7,      12,      15,       9
       7,      15,      14,      12,       9,       6,      10,      15
       6,      10,      15,      16,      14,       7,      13,       9
      13,       7,      14,      15,       9,       6,       6,      14
      15,      11,      18,       9,      12,       9,       9,      10
      18,      17,      14,      12,      12,       8,       9,      21
      21,      16,      23,      26,      28,      36,      40,      48
      44,      56,      50,      59,      48,      56,      45,      45
      46,      32,      28,      26,      28,      30,      18,      24
      22,      19,      13,      13,      12,      16,       9,      19
      13,       9,      15,      12,      14,      23,      13,      18
      15,      15,      18,      15,      20,      26,      19,      13
      22,      20,      14,      14,      10,      10,       7,      12
      19,       7,      18,       7,      10,       6,      16,      11
      23,       9,      10,      17,       9,       6,      10,      13
      13,       8,      12,      13,      11,      12,      17,      11
      21,      12,      15,      11,       9,      14,      13,      16
       9,      10,       7,      15,      10,      14,      10,       6
       9,      10,       9,      24,       9,      10,      11,      20
      12,       2,      13,      10,       7,      11,      13,      10
       8,      10,      11,      11,      16,       7,      14,      12
      12,       6,      10,      13,       8,      12,       5,       9
      10,       7,      19,      12,      13,      13,      12,       7
      11,      10,      16,      11,      14,      15,      14,      12
      14,      12,      15,      14,      16,      18,      15,       9
      13,      17,      16,      11,      15,      13,       7,      16
      17,      19,      17,      22,      16,      22,      22,      18
      24,      22,      22,      27,      30,      26,      34,      36
      38,      42,      49,      59,      59,      59,      77,      77
      90,      72,      67,      74,      81,      56,      53,      50
      48,      41,      50,      41,      30,      32,      25,      22
      18,      17,      22,      14,      19,      20,      21,      12
      12,      13,      17,      18,       8,      12,      11,      12
      14,       6,      15,      11,      14,      15,      17,      12
      10,       5,       9,      14,      16,       9,      11,      16
      17,      17,      14,      11,      17,      22,      18,      18
      20,      17,      18,      15,      19,      11,      18,      11
      15,      11,       8,       8,      12,      18,      13,       7
       6,      10,      10,       6,       9,      11,      10,       7
       6,       9,      12,       9,      11,      11,      11,       9
      11,       7,      12,      17,       6,       8,       4,       6
       7,       6,       6,       7,       3,       8,       3,      12
       7,       6,      16,       7,       8,       7,       5,       9
       9,       6,       7,       8,       5,       8,       7,       7
       7,      10,       9,       5,       6,      10,       7,       7
      14,       6,       9,       8,       8,       8,       9,      10
      12,      13,       5,       9,       6,       9,       8,       9
      11,       5,      12,      11,      10,       6,      14,      10
       2,       6,       7,       4,      11,       8,       8,      14
      10,       8,       8,       9,       8,       9,       9,       8
       8,       8,      11,       9,       7,       6,       7,       8
      13,      15,      11,       5,      10,       9,       6,      11
       7,      15,       4,       7,       7,      15,       6,       5
       5,       7,      12,       8,       5,       6,       2,       5
       2,       9,       5,      11,       5,       6,       9,      13
       8,       6,       5,       5,       9,      11,       4,       9
       5,       3,       5,       6,       7,      12,      11,       7
      10,       8,       9,       5,       8,       9,      13,       9
       8,       9,       7,       8,       4,       8,      11,      13
       7,      12,      13,       3,       4,      15,       7,      14
      12,       7,       7,      15,       9,       4,      11,       8
      11,      20,      11,       7,      11,      18,      17,       8
       8,       6,       9,      12,       6,       9,      13,       9
      10,      17,      11,      12,       6,       9,       8,       6
       7,       5,       8,       8,       6,       8,       8,      10
       6,       6,       5,       5,      11,       5,       6,       4
       6,       3,       6,       8,      10,       8,       6,       5
       6,       4,      11,       4,       6,       5,      10,       5
       6,       5,       5,       7,       9,       2,       6,       8
       6,       8,       3,       3,       0,       3,       4,       8
       6,       9,       7,       5,       5,       4,       4,      10
       3,       6,       4,       6,       9,       8,       5,       8
       5,       8,       4,       3,       9,       5,       5,       3
       3,       8,       5,       7,       4,       7,       8,       3
       4,       7,       5,       4,      10,       5,       5,       9
       5,       7,       4,       3,       4,       4,       2,       7
      11,      13,       9,       6,       5,       4,       9,       5
       2,      10,       5,      10,       5,       7,       6,       4
       9,      11,      11,      13,      27,      18,      31,      21
      29,      18,      15,       8,       9,      11,       9,       5
       5,       7,       4,       4,       7,       6,       4,       4
       8,       5,       5,       2,       6,      10,       5,      14
       6,       5,       5,      10,      10,       9,       5,       7
       6,       1,      14,       9,       6,       9,       4,       9
       5,       6,       8,       6,      12,      12,      13,       9
       8,       8,       9,       7,       4,       6,       7,      14
      10,      16,       9,       9,       7,      14,       5,       8
      11,      11,      13,       9,       8,       9,      10,       5
      13,      16,       7,       3,       7,      10,       4,       9
       4,       4,       2,       3,       5,       4,       4,       7
       9,       1,       3,       5,       5,      10,       9,       8
       7,       3,      11,       7,       5,       5,       7,       6
       5,       1,       4,       7,       4,       2,       4,       3
       4,       4,       0,      13,       4,       4,       9,       7
       3,       5,       3,       7,       3,       8,       3,       5
       4,       4,      11,       5,       6,       2,       4,       2
       8,       4,       7,       4,       5,       5,       6,       7
       9,       5,       9,       6,       6,       4,       4,       4
       3,       8,       7,       4,      10,       8,       7,       5
       7,      10,       4,      10,       4,       8,       3,       7
      10,       3,      10,       5,       8,       8,       5,      14
       6,      10,       7,       8,       5,      12,      11,      14
       5,      12,      10,      10,      12,       9,       6,      12
       6,       4,      12,       4,      14,       7,       6,      10
       8,       6,       8,       7,      10,       3,      14,       8
       7,       7,       6,       9,       7,       8,       8,      12
       8,       6,      10,       6,       5,       5,       7,       6
       8,       4,       2,       4,       7,       5,      12,       4
       3,       8,       3,       9,       8,       7,       4,       2
       7,       3,       6,       6,       5,       3,       8,       1
       8,       3,       6,       6,       4,       1,       3,       4
       3,       3,       3,       8,       4,       4,       6,       5
       2,       2,       4,       4,       4,       3,       5,       4
       8,       4,       9,       8,       6,       7,       3,       4
       2,       6,       3,      10,       4,      10,       7,       7
       3,       4,       6,       7,       4,       2,       5,       5
       4,       4,       3,       3,       4,       5,       2,       7
       5,       3,       8,       5,       3,       6,       4,       7
       5,       3,       7,       6,       7,       3,       5,       8
       4,       3,       2,       3,       6,       3,       9,       8
       4,       2,       8,       6,       4,       7,       2,       9
      10,       7,       4,       7,       9,       7,       6,       7
      11,       7,       4,      10,      12,       3,       5,       6
      11,      10,       6,       6,       5,       7,       7,      11
       6,       7,       5,      12,       8,       6,      12,       9
       8,      11,       5,      13,       7,       9,       3,       5
       7,       6,       8,       2,      11,       8,       9,       9
       6,       4,       7,       9,       3,       7,       5,       3
       4,       8,       4,       6,       3,       6,       7,       5
       4,       5,       4,       2,      10,       9,       5,       6
       4,       6,       6,       7,       7,       4,       6,       2
       2,       6,       8,       5,       5,       8,       2,       3
       5,       6,       5,       1,       2,       5,       6,       4
       8,       5,       2,       5,       7,       5,       7,       4
       4,       2,       3,       5,       1,       5,       2,       4
       4,       6,       2,       7,       5,       9,       5,       1
       3,       1,       3,       2,       5,      11,       3,       9
       6,       6,       3,      10,       2,       6,       3,       6
       4,       6,       6,       5,       8,       4,       5,       5
       3,       2,       3,       3,       4,       9,       6,       3
       2,       6,       4,       2,       6,       4,       4,      12
       5,       2,       7,       8,       3,       6,       4,       9
       6,       2,       8,       5,       5,       5,       7,       3
       6,       8,       6,       3,       2,       2,       6,       4
       6,       5,       4,       3,       3,       4,       7,       6
       3,       0,       4,       7,       4,       5,       1,       5
       9,       3,       5,       3,       6,       3,       4,       3
       3,       2,       6,       4,       1,       4,       1,       4
       4,       1,       3,       5,       5,       3,       6,       2
       4,       4,       2,       4,       4,       3,       7,       2
       4,       2,       2,       5,       5,       5,       5,       6
       4,       3,       7,       3,       3,       2,       8,       7
       9,       3,       5,       7,       6,       4,       4,       6
       5,       5,       6,       6,       5,       5,       8,       4
       5,       8,       5,       3,       6,       3,       9,       8
       5,       7,       7,       7,       4,       5,      11,       4
       6,       5,       6,       6,       9,       7,      10,       5
       5,       4,       3,       6,       3,       3,      12,       4
       3,       6,       5,       4,       3,       8,       3,       6
       5,       4,       5,       5,       4,       5,       8,       6
       6,       0,       4,       6,       1,       9,       6,       1
       7,       3,       4,       6,       2,       3,       1,       2
       1,       4,       7,       5,       6,       9,       5,       8
       2,       5,       2,       3,       3,       2,       3,       5
       3,       3,       5,       2,       3,       2,       5,       1
       4,       4,       7,       4,       6,       4,       3,       4
       7,       3,       2,       2,       8,       3,       5,       4
       4,       0,      10,       3,/
